# Supplementary material for: Clinical Variables Associated with Physician-Driven Inclusion in a Special Management Program for Complex Patients
Source: J Clin Med. 2025 Dec 26;15(1):202. doi: 10.3390/jcm15010202 (PMC12787282; doi:10.3390/jcm15010202)
Supplement: Supplementary file 1 [file jcm-15-00202-s001.zip]

Archive with 1 entries (1 files):
- jcm-4027346-supplementary.pdf
